# Supplementary material for: Characterization of the Hepatic Transcriptome for Divergent Immune-Responding Sheep Following Natural Exposure to Gastrointestinal Nematodes
Source: Genes (Basel). 2024 May 30;15(6):713. doi: 10.3390/genes15060713 (PMC11202434; doi:10.3390/genes15060713)
Supplement: Supplementary file 1 [file genes-15-00713-s001.zip]

Archive with 1 entries (1 files):
- genes-3003568-supplementary.xlsx
