# Supplementary material for: Characterization of the Hepatic Transcriptome for Divergent Immune-Responding Sheep Following Natural Exposure to Gastrointestinal Nematodes
Source: Genes (Basel). 2024 May 30;15(6):713. doi: 10.3390/genes15060713 (PMC11202434; doi:10.3390/genes15060713)
Supplement: Supplementary file 1 [file genes-15-00713-s001.zip › genes-3003568-supplementary.xlsx]

## Sheet: Supplementary Table S1
ST1: Differentially expressed genes between H-AP and U animals
Feature ID	Gene Names	P-value	Fold change	FDR p-value correction	Chromosome	Chromosome region start	Chromosome region end
ENSOARG00020006483	ENSOARG00020006483	9.6e-06	-54.12	0.002966	14	69161726	69174134
ENSOARG00020018045	ENSOARG00020018045	9.4e-06	-39.19	0.002939	22	43423878	43424486
RIDA_1	ENSOARG00020001949	0.0001683	-83.05	0.0285875	1	181817531	181817945
ENSOARG00020011179	ENSOARG00020011179	7.83e-08	-2.46	3.94e-05	14	52566270	52574752
FABP1	ENSOARG00020000897	1.51e-06	-2.17	0.0005868	3	62846667	62852367
ASS1	ENSOARG00020001391	5.1e-06	-2.05	0.001676	3	6237224	6280800
ENSOARG00020010668	ENSOARG00020010668	2.28e-08	-2.14	1.36e-05	14	25430095	25457755
ENSOARG00020020406	ENSOARG00020020406	6.1e-07	-3.89	0.0002654	22	18419320	18479403
SLC22A1	ENSOARG00020025899	1.43e-07	-2.05	6.91e-05	8	91035389	91070672
ENSOARG00020019756	ENSOARG00020019756	1.08e-10	-2.09	1.46e-07	19	62512727	62527631
ALDH1A1	ENSOARG00020014246	4.33e-08	-2.14	2.32e-05	2	68106755	68163247
ENSOARG00020000601	ENSOARG00020000601	7.38e-06	-2.13	0.002367	3	234037415	234041680
ENSOARG00020020898	ENSOARG00020020898	0.0001074	-4.02	0.0192632	20	26722326	26743437
ENSOARG00020025619	ENSOARG00020025619	1.14e-06	-2.79	0.00046	17	80801652	80806647
TAT	ENSOARG00020014764	6.2e-08	-2.42	3.18e-05	14	42298074	42306281
ENSOARG00020017431	ENSOARG00020017431	3.51e-09	-2.57	2.43e-06	21	42141587	42273066
ENSOARG00020000797	ENSOARG00020000797	1.66e-10	-2.76	2.03e-07	6	93301754	93321804
B2M_2	ENSOARG00020019421	1.67e-05	2.12	0.004425	7	107547119	107553264
ACADSB	ENSOARG00020022775	2.59e-14	-2.49	9.2e-11	22	46073973	46108999
ENSOARG00020007931	ENSOARG00020007931	1.44e-12	-4.19	3.83e-09	1	91567466	91580295
ALAS1	ENSOARG00020025852	1.14e-09	-3.02	9.72e-07	19	50646622	50660634
ENSOARG00020012857	ENSOARG00020012857	2.38e-08	-2.69	1.39e-05	18	70464447	70465982
MSMO1	ENSOARG00020015391	1.77e-05	-2.1	0.004634	17	950806	967261
SCD	ENSOARG00020023857	5.04e-32	-24.16	6.47e-28	22	23879129	23891151
B2M_1	ENSOARG00020019358	1.26e-05	2.12	0.003631	7	107524679	107530879
ENSOARG00020006194	ENSOARG00020006194	2.61e-09	-3.49	1.97e-06	13	44749853	44787472
ENSOARG00020000818	ENSOARG00020000818	4.49e-10	-2.75	4.53e-07	6	93335022	93350361
ALDH4A1	ENSOARG00020009561	5.57e-15	-2.79	2.86e-11	2	263259188	263480780
DHCR24	ENSOARG00020019762	9.65e-08	-2.38	4.76e-05	1	30880247	30911539
EBP	ENSOARG00020020086	3.18e-08	-2.64	1.77e-05	X	58841688	58845457
ENSOARG00020025889	ENSOARG00020025889	5.67e-07	-2.04	0.0002549	19	50907040	50911917
ENSOARG00020007822	ENSOARG00020007822	8.48e-10	-3.82	7.5e-07	3	142839130	142863910
ENSOARG00020000003	ENSOARG00020000003	3.5e-05	-2.4	0.008088	MT	68	1026
TM7SF2	ENSOARG00020016019	1.79e-12	-3.24	3.83e-09	21	45119397	45123783
THRSP	ENSOARG00020025234	1.05e-49	-72.23	2.69e-45	21	19671472	19671916
INSIG1	ENSOARG00020021923	8.88e-21	-4.82	7.59e-17	4	127265922	127277394
A2M	ENSOARG00020005617	4.14e-06	2.23	0.001415	3	221299442	221466977
TSKU	ENSOARG00020007221	2.69e-10	-4.58	2.88e-07	15	59541870	59554411
ENSOARG00020013189	ENSOARG00020013189	1.37e-08	3.19	8.76e-06	20	30621465	30666187
TMSB10	ENSOARG00020002756	1.67e-11	2.68	2.52e-08	3	60789107	60789882
HMGCS1	ENSOARG00020005999	1.57e-11	-3.9	2.52e-08	16	33125349	33146553
FDFT1	ENSOARG00020008081	1.52e-09	-2.52	1.22e-06	2	113859472	113886164
ETNPPL	ENSOARG00020025401	1.92e-05	-2.67	0.004976	6	19679249	19697794
IDI1	ENSOARG00020008753	2.93e-06	-2.4	0.001059	13	47935326	47941799
ENSOARG00020013258	ENSOARG00020013258	1.94e-10	2.3	2.17e-07	5	64458251	64462815
ENSOARG00020011920	ENSOARG00020011920	5.38e-09	18.34	3.54e-06	14	41856031	41862294
MVD	ENSOARG00020013121	2.99e-12	-3.2	5.48e-09	14	14674073	14680409
ENSOARG00020006872	ENSOARG00020006872	1.61e-05	-2.04	0.004358	PEKD01005847.1	7641	18105
CREB3L3	ENSOARG00020016282	3.2e-05	2.5	0.00745	5	18339779	18350412
REXO2	ENSOARG00020023074	4.44e-05	-2.18	0.009902	15	27520155	27602058
CYP51A1	ENSOARG00020014080	5.67e-12	-4.39	9.7e-09	4	11077672	11118797
DBP	ENSOARG00020017101	1.19e-05	-2.13	0.003587	14	58729240	58735415
ELOVL5	ENSOARG00020021349	6.32e-07	-2.67	0.0002701	20	27008721	27073084
FADS1	ENSOARG00020017320	3.35e-08	-2.8	1.83e-05	21	42130626	42139928
PDZK1IP1	ENSOARG00020002299	3.08e-06	2.34	0.001097	1	22396915	22402598
SERPINA6	ENSOARG00020021061	2.82e-09	-2.68	2.07e-06	18	59355993	59380102
NSDHL	ENSOARG00020025037	4.68e-06	-2	0.001558	X	90050184	90070823
BHMT	ENSOARG00020003124	2.07e-14	3.44	8.83e-11	7	11043119	11065548
MVK	ENSOARG00020023723	4.01e-06	-2.09	0.00139	17	72813236	72831386
C1QA	ENSOARG00020017135	2.34e-06	2.04	0.0008574	2	259717614	259720434
SREBF2	ENSOARG00020024824	4.64e-06	-2.08	0.001558	3	233718504	233781457
DHCR7	ENSOARG00020020761	1.72e-12	-3.51	3.83e-09	21	50120060	50137200
DPEP1	ENSOARG00020020121	0.0003335	-6.74	0.0477751	14	15313447	15324652
GLRX5_1	ENSOARG00020012712	3.7e-05	-2.19	0.008466	18	60697531	60708034
SLC25A47	ENSOARG00020017153	1.76e-08	4.41	1.08e-05	18	65729431	65737400
ENSOARG00020022019	ENSOARG00020022019	2.8e-08	2.12	1.6e-05	20	27294573	27306021
LBP	ENSOARG00020010427	6.1e-07	2.28	0.0002654	13	70010576	70046498
ACMSD	ENSOARG00020017792	2.27e-06	-3.17	0.0008438	2	188350316	188411894
SLC51B	ENSOARG00020005165	2.71e-05	-2.05	0.006613	7	12842904	12852740
ENSOARG00020022570	ENSOARG00020022570	1.42e-09	-3.58	1.18e-06	21	43568055	43614417
FDPS	ENSOARG00020012121	1.63e-10	-6.06	2.03e-07	1	111640634	111649836
DDIT4	ENSOARG00020019804	8.84e-05	-2.03	0.0167826	25	29394641	29395930
LSS	ENSOARG00020008949	5.93e-11	-3.38	8.45e-08	1	289257785	289287742
ULK1	ENSOARG00020023205	1.2e-05	-2.12	0.003587	17	53059779	53081394
HMGCR	ENSOARG00020020760	2.23e-12	-4.86	4.39e-09	7	7540523	7556967
CBY1	ENSOARG00020010987	0.0001822	-2.01	0.0305447	3	231133456	231136617
SQLE	ENSOARG00020011372	4.6e-10	-4.94	4.53e-07	9	30460952	30482703
CYP7A1	ENSOARG00020025602	4.83e-10	-5.15	4.59e-07	9	40396202	40404984
Ovar-DRA	ENSOARG00020022159	1.95e-10	2.55	2.17e-07	20	27392922	27397570
HMOX1	ENSOARG00020020535	1.39e-05	2.15	0.003909	3	191644764	191652455
PC	ENSOARG00020009705	1.87e-09	2.69	1.46e-06	21	46623304	46644135
ID1	ENSOARG00020004462	1.49e-05	2.63	0.004098	13	63520507	63521553
PTPRF	ENSOARG00020001497	5.65e-05	-2.13	0.0119682	1	18790070	18865846
SLC7A2	ENSOARG00020022649	8.5e-06	-2.37	0.002691	26	21221832	21245328
ACSS2	ENSOARG00020014319	3.43e-07	-3	0.00016	13	66988336	67030876
ARPC1B	ENSOARG00020022406	1.03e-05	2.04	0.003155	24	37683593	37696218
BCAM	ENSOARG00020005346	8.9e-05	2.44	0.0167826	14	56056766	56066768
PANK1	ENSOARG00020009031	7.61e-05	-2.1	0.0152517	22	12955922	13021393
GSTA4	ENSOARG00020021007	0.0001625	-2.59	0.0277814	20	26791466	26831964
OAT	ENSOARG00020023046	1.15e-06	-2.82	0.00046	22	47435113	47454071
TFRC	ENSOARG00020001942	0.0003353	-2.21	0.0477751	1	208721028	208742962
CTSS	ENSOARG00020009546	2.56e-05	2.33	0.006369	1	106467210	106491210
ENSOARG00020018274	ENSOARG00020018274	1.69e-12	9.56	3.83e-09	2	9743300	9745949
ASCL1	ENSOARG00020010725	0.000124	-3.08	0.0217827	3	184487448	184488108
Srebp1	ENSOARG00020026238	8.65e-05	-2.32	0.0167826	11	28662481	28678578
CHP2	ENSOARG00020025072	1.43e-08	-5.64	8.95e-06	24	22087321	22090028
INHBE	ENSOARG00020001392	2.87e-14	4.96	9.2e-11	3	173813591	173814888
ENSOARG00020000945	ENSOARG00020000945	0.0001754	-4.33	0.0295967	3	63250780	63251302
LDLR	ENSOARG00020007651	8.88e-05	-2.45	0.0167826	5	13846404	13879348
ENSOARG00020013806	ENSOARG00020013806	3.07e-09	-296.71	2.19e-06	14	50495037	50495535
PLAC8	ENSOARG00020013230	7.53e-07	2.4	0.0003165	6	108188912	108222526
ENSOARG00020013076	ENSOARG00020013076	0.0001108	2.3	0.019727	20	30571624	30573280
ENSOARG00020013825	ENSOARG00020013825	0.0001993	2.35	0.0327489	14	58219340	58238184
ENSOARG00020011706	ENSOARG00020011706	0.0001066	-2.6	0.0192487	23	653937	666283
ARG2	ENSOARG00020019519	5.33e-09	-11.71	3.54e-06	7	83006820	83046292
ENSOARG00020003492	ENSOARG00020003492	5.9e-05	2.26	0.0123974	3	61603357	61605776
CD68	ENSOARG00020012774	9.62e-05	2.1	0.0178871	11	36110819	36112834
GUCA2B	ENSOARG00020000089	0.0001029	-2.99	0.0187151	1	17275652	17278785
FASN	ENSOARG00020025689	7.14e-10	-6.92	6.54e-07	11	12314763	12331251
CERS6	ENSOARG00020005930	3.29e-06	-3.33	0.001157	2	151688570	152030612
SLC20A1	ENSOARG00020001709	0.0002042	2.24	0.0327489	3	64344263	64358510
FCER1G	ENSOARG00020000169	1.24e-05	2.32	0.003611	1	119725089	119728294
ENSOARG00020018452	ENSOARG00020018452	2.81e-05	-3.08	0.006725	7	90711568	90909822
JAML	ENSOARG00020008303	0.0001029	3.95	0.0187151	15	31702508	31731824
SLC22A7	ENSOARG00020021341	5.13e-05	2.32	0.0111399	20	18601632	18607255
VNN1	ENSOARG00020019343	5.19e-05	3.77	0.011188	8	64167197	64194342
FCGR3A	ENSOARG00020000656	0.0003119	2.19	0.0454222	1	120126136	120135969
HEY1	ENSOARG00020016436	1.64e-06	-4.84	0.0006284	9	61053557	61056075
ENSOARG00020003394	ENSOARG00020003394	1.49e-05	2.83	0.004098	18	32774598	32777595
CORO1A	ENSOARG00020014834	0.0002043	2.37	0.0327489	24	26669613	26674960
ENSOARG00020006446	ENSOARG00020006446	4.55e-08	-228.64	2.38e-05	14	69147414	69153866
ENSOARG00020022450	ENSOARG00020022450	9.2e-05	2.96	0.0172296	20	27960313	28025250
ENSOARG00020021566	ENSOARG00020021566	1.17e-06	3.16	0.0004608	11	49247120	49253625
CTSW	ENSOARG00020021324	0.0002322	2.98	0.0363158	21	45782345	45785593
PLIN2	ENSOARG00020021608	5.83e-06	5.37	0.001893	2	94829749	94844371
AQP3	ENSOARG00020009201	3.48e-16	8.07	2.23e-12	2	39748548	39753645
ENSOARG00020016834	ENSOARG00020016834	0.000278	3.19	0.0419401	1	118636599	118659427
IHH	ENSOARG00020009787	1.37e-05	3.96	0.003906	2	235820496	235825826
SLC13A5	ENSOARG00020012447	7.26e-05	4.36	0.0146692	11	38154994	38173883
Fgf21	ENSOARG00020018791	1.83e-07	16.51	8.71e-05	14	58833115	58834638
ENSOARG00020017291	ENSOARG00020017291	0.0003153	-16.84	0.0454263	15	71997846	71998200
ENSOARG00020001145	ENSOARG00020001145	5.31e-05	-21.43	0.0113492	1	280655091	280666823
ENSOARG00020001068	ENSOARG00020001068	0.0001869	5.2	0.0311238	3	63463620	63498542
TULP2	ENSOARG00020019461	0.000152	5.02	0.0265252	14	58923226	58930350
CXCL9	ENSOARG00020004489	8.08e-05	5.36	0.0159494	6	100734176	100739325
ENSOARG00020013289	ENSOARG00020013289	0.0002797	7.52	0.0419592	6	108252658	108286263

## Sheet: Supplementary Table S2
ST2: Differentially expressed genes between M-AP and U animals
Feature ID	Gene Names	P-value	Fold change	FDR p-value correction	Chromosome	Chromosome region start	Chromosome region end
ENSOARG00020006483	ENSOARG00020006483	5.86e-06	-39.29	0.001534	14	69161726	69174134
ENSOARG00020013582	ENSOARG00020013582	8.21e-05	-48.24	0.0134978	5	43943024	43943465
ENSOARG00020018045	ENSOARG00020018045	9.42e-07	-39.19	0.0003661	22	43423878	43424486
RXRG	ENSOARG00020001851	0.0001394	8.68	0.0207848	1	124843627	124895934
ENSOARG00020011179	ENSOARG00020011179	2.61e-06	-2.39	0.0008355	14	52566270	52574752
RGN	ENSOARG00020019060	3.51e-07	-2.04	0.0001501	X	59998054	60011852
ENSOARG00020020565	ENSOARG00020020565	2.16e-07	-2.51	0.0001067	20	26659277	26694338
ENSOARG00020016693	ENSOARG00020016693	0.0003208	-2.01	0.0415611	PEKD01006704.1	694	2563
ENSOARG00020010668	ENSOARG00020010668	7.89e-06	-2.15	0.001892	14	25430095	25457755
ENSOARG00020020406	ENSOARG00020020406	2.18e-10	-9.25	2.49e-07	22	18419320	18479403
ENSOARG00020019756	ENSOARG00020019756	7.02e-06	-2.09	0.001714	19	62512727	62527631
ALDH1A1	ENSOARG00020014246	1.4e-11	-2.66	2.56e-08	2	68106755	68163247
GSTM5	ENSOARG00020007664	2.99e-05	-3.41	0.006041	1	91501620	91620773
APOA5	ENSOARG00020024755	2.15e-06	2.24	0.0007165	15	30154282	30156247
ENSOARG00020020785	ENSOARG00020020785	3.62e-06	-2.11	0.001068	20	26704062	26718998
ENSOARG00020006920	ENSOARG00020006920	1.67e-06	-2.21	0.0005882	13	45146305	45155379
ENSOARG00020021338	ENSOARG00020021338	9.32e-06	-2.09	0.002173	24	37254806	37368350
ENSOARG00020020898	ENSOARG00020020898	2.83e-06	-4.46	0.0008748	20	26722326	26743437
AOX1	ENSOARG00020014833	1.18e-09	-3.15	1.01e-06	2	216847235	216916299
TAT	ENSOARG00020014764	3.01e-12	-3.37	5.93e-09	14	42298074	42306281
ENSOARG00020014724	ENSOARG00020014724	5.71e-05	-2.02	0.0100975	15	88456225	88476002
ENSOARG00020017431	ENSOARG00020017431	0.0001078	-2.08	0.0166545	21	42141587	42273066
ENSOARG00020000797	ENSOARG00020000797	9.98e-07	-2.79	0.0003765	6	93301754	93321804
B2M_2	ENSOARG00020019421	2.74e-06	2.2	0.0008576	7	107547119	107553264
ACADSB	ENSOARG00020022775	4.86e-08	-2.29	2.9e-05	22	46073973	46108999
ENSOARG00020007931	ENSOARG00020007931	3.66e-36	-7.26	4.69e-32	1	91567466	91580295
ALAS1	ENSOARG00020025852	7.09e-10	-3.49	6.74e-07	19	50646622	50660634
GLUL	ENSOARG00020003226	9.95e-06	-2.06	0.0023	12	68045810	68054747
ENSOARG00020012857	ENSOARG00020012857	1.82e-09	-3.01	1.46e-06	18	70464447	70465982
ADH4	ENSOARG00020015568	3.98e-09	-2.4	3.09e-06	6	29394425	29627849
AQP9	ENSOARG00020021823	2.7e-07	-2.09	0.0001213	7	53414442	53464860
MSMO1	ENSOARG00020015391	2.43e-05	-2.84	0.005076	17	950806	967261
FMO5	ENSOARG00020002609	4.2e-08	-2.04	2.57e-05	1	103816990	103854723
SCD	ENSOARG00020023857	2.16e-29	-25.28	1.85e-25	22	23879129	23891151
B2M_1	ENSOARG00020019358	7.17e-06	2.04	0.001735	7	107524679	107530879
ENSOARG00020006194	ENSOARG00020006194	2.24e-07	-4.34	0.0001082	13	44749853	44787472
ENSOARG00020000818	ENSOARG00020000818	9.08e-08	-2.63	5.17e-05	6	93335022	93350361
DHCR24	ENSOARG00020019762	7.61e-07	-2.33	0.0003049	1	30880247	30911539
EBP	ENSOARG00020020086	3.03e-07	-2.48	0.0001341	X	58841688	58845457
DECR1	ENSOARG00020005913	1.22e-05	-2.02	0.002759	9	95370033	95411022
ENSOARG00020007822	ENSOARG00020007822	3.12e-11	-4.47	5.01e-08	3	142839130	142863910
ENSOARG00020006854	ENSOARG00020006854	0.0003014	-4.1	0.0394391	13	45101284	45121058
TM7SF2	ENSOARG00020016019	5.59e-09	-2.72	4.21e-06	21	45119397	45123783
THRSP	ENSOARG00020025234	9.88e-37	-29.1	2.53e-32	21	19671472	19671916
GOT1	ENSOARG00020022840	9.75e-07	-2.52	0.0003732	22	23071638	23094262
INSIG1	ENSOARG00020021923	2.56e-14	-3.69	1.09e-10	4	127265922	127277394
ENSOARG00020002498	ENSOARG00020002498	1.48e-05	-2.11	0.003281	3	174766162	174778728
TSKU	ENSOARG00020007221	0.0002479	-2.57	0.0336352	15	59541870	59554411
ENSOARG00020013189	ENSOARG00020013189	5.82e-05	3.05	0.0102303	20	30621465	30666187
TMSB10	ENSOARG00020002756	4.82e-06	2.5	0.001357	3	60789107	60789882
HMGCS1	ENSOARG00020005999	6.94e-11	-4.12	9.36e-08	16	33125349	33146553
FDFT1	ENSOARG00020008081	2.41e-08	-2.29	1.55e-05	2	113859472	113886164
AVPI1	ENSOARG00020019577	1.52e-07	-2.21	8.13e-05	22	21336501	21344443
ETNPPL	ENSOARG00020025401	2.58e-10	-3.66	2.75e-07	6	19679249	19697794
AS3MT	ENSOARG00020007602	2.87e-06	-2.22	0.000876	22	26072549	26089388
ENSOARG00020013258	ENSOARG00020013258	2.01e-06	2.35	0.0006788	5	64458251	64462815
SPR	ENSOARG00020007832	5.76e-06	-2.08	0.001522	3	101211792	101217272
ENSOARG00020011920	ENSOARG00020011920	1.27e-05	6.42	0.002835	14	41856031	41862294
C1QB	ENSOARG00020016982	6.53e-05	2	0.0113198	2	259694250	259700915
MVD	ENSOARG00020013121	2.35e-08	-2.54	1.55e-05	14	14674073	14680409
APOF	ENSOARG00020002637	4.86e-05	2.03	0.009041	3	174842001	174843208
CREB3L3	ENSOARG00020016282	5.54e-06	2.78	0.00148	5	18339779	18350412
REXO2	ENSOARG00020023074	2.71e-06	-2.38	0.0008569	15	27520155	27602058
CYP51A1	ENSOARG00020014080	5.51e-11	-3.85	7.85e-08	4	11077672	11118797
GPR1	ENSOARG00020014248	8.94e-05	-2.21	0.0145193	2	222421132	222422200
PDZK1IP1	ENSOARG00020002299	5.66e-05	2.16	0.0100808	1	22396915	22402598
ENSOARG00020012696	ENSOARG00020012696	0.0001003	3.25	0.0155891	20	30330648	30334686
MPC1	ENSOARG00020026121	5.65e-05	2.12	0.0100808	8	96067637	96080568
ENSOARG00020013040	ENSOARG00020013040	7.32e-05	6.27	0.0121925	18	61419941	61446028
SERPINA6	ENSOARG00020021061	8.15e-10	-3.19	7.46e-07	18	59355993	59380102
ABCB11	ENSOARG00020005538	1.06e-06	-2.14	0.0003885	2	151432540	151535040
BHMT	ENSOARG00020003124	5.06e-06	3.11	0.001395	7	11043119	11065548
C1QA	ENSOARG00020017135	1.24e-05	2.09	0.002795	2	259717614	259720434
ENSOARG00020008069	ENSOARG00020008069	1.86e-15	-4.05	9.53e-12	1	91606937	91620729
DHCR7	ENSOARG00020020761	4.02e-08	-2.61	2.52e-05	21	50120060	50137200
DPEP1	ENSOARG00020020121	2.32e-06	-6.15	0.0007522	14	15313447	15324652
CLDN4	ENSOARG00020021120	3.09e-07	2.25	0.0001343	24	34191239	34192700
SLC25A47	ENSOARG00020017153	1.51e-13	5.93	4.31e-10	18	65729431	65737400
KHK	ENSOARG00020001333	9.94e-13	2.68	2.55e-09	3	35703627	35716194
ENSOARG00020022019	ENSOARG00020022019	1.95e-05	2.03	0.004192	20	27294573	27306021
MAB21L3	ENSOARG00020000215	6.54e-06	-2.05	0.001629	1	98277700	98302831
GSTM3	ENSOARG00020008341	4.24e-06	-2.44	0.001231	1	91661599	91664847
ACMSD	ENSOARG00020017792	9.14e-09	-3.75	6.51e-06	2	188350316	188411894
SLC51B	ENSOARG00020005165	3.47e-05	-2.15	0.006823	7	12842904	12852740
ENSOARG00020022570	ENSOARG00020022570	2.12e-12	-5.57	4.53e-09	21	43568055	43614417
ENSOARG00020002513	ENSOARG00020002513	1.71e-07	2.14	8.77e-05	3	2876422	2889001
FDPS	ENSOARG00020012121	3.44e-11	-5.68	5.19e-08	1	111640634	111649836
ENSOARG00020019231	ENSOARG00020019231	5.85e-07	4.67	0.000242	20	29849252	29851722
LSS	ENSOARG00020008949	2.44e-07	-2.34	0.0001158	1	289257785	289287742
HMGCR	ENSOARG00020020760	5.81e-09	-3.21	4.26e-06	7	7540523	7556967
CA2	ENSOARG00020007297	2.39e-05	-2.98	0.00502	9	99119549	99136130
SQLE	ENSOARG00020011372	3.75e-10	-4.77	3.7e-07	9	30460952	30482703
ABCC2	ENSOARG00020023009	3.84e-05	-2.01	0.007463	22	23391268	23461495
ENSOARG00020011901	ENSOARG00020011901	9.55e-05	3.23	0.0150728	20	30253638	30282671
CYP7A1	ENSOARG00020025602	1.11e-10	-6.73	1.41e-07	9	40396202	40404984
Ovar-DRA	ENSOARG00020022159	1.04e-06	2.13	0.0003874	20	27392922	27397570
GPT2	ENSOARG00020004699	1.42e-06	-2.39	0.0005068	14	16097460	16129439
PC	ENSOARG00020009705	1.02e-09	3.63	9.02e-07	21	46623304	46644135
ENSOARG00020006783	ENSOARG00020006783	4.7e-05	-2.57	0.008865	25	25228297	25244834
SLC25A15	ENSOARG00020003955	1.79e-09	-2.89	1.46e-06	10	24083462	24113191
HAL	ENSOARG00020008798	6.15e-06	-2.75	0.001564	3	177980883	178001728
SLC7A2	ENSOARG00020022649	2.23e-10	-3.77	2.49e-07	26	21221832	21245328
ACSS2	ENSOARG00020014319	8.65e-08	-3.06	5.04e-05	13	66988336	67030876
ENSOARG00020021916	ENSOARG00020021916	7.75e-05	-2.16	0.0128276	X	135917021	135986866
ZFAND5	ENSOARG00020014779	0.000123	-2.2	0.0185549	2	68601176	68610221
BCAM	ENSOARG00020005346	3.28e-10	3.24	3.37e-07	14	56056766	56066768
G0S2	ENSOARG00020020456	6.82e-07	3.67	0.0002777	12	77106302	77106563
PANK1	ENSOARG00020009031	6.89e-05	-2.17	0.0116874	22	12955922	13021393
MGLL	ENSOARG00020017820	1.18e-06	2.16	0.0004253	19	61694707	61780327
KMO	ENSOARG00020006259	1.89e-06	-3.02	0.0006559	12	38389830	38455140
GSTA4	ENSOARG00020021007	1.67e-11	-5.22	2.85e-08	20	26791466	26831964
OAT	ENSOARG00020023046	5.29e-14	-5.59	1.7e-10	22	47435113	47454071
MAPK13	ENSOARG00020023522	1.87e-05	-2.83	0.004059	20	11730827	11739185
DBT	ENSOARG00020002093	3.02e-06	-2.54	0.0009112	1	82054359	82094924
CDA	ENSOARG00020023645	5e-05	-2.27	0.009162	2	261570344	261592885
ENSOARG00020018274	ENSOARG00020018274	1.99e-06	14.4	0.0006788	2	9743300	9745949
SLC16A7	ENSOARG00020018995	9.06e-06	-2.5	0.002132	3	171314815	171454425
ISG15	ENSOARG00020014334	0.0001462	6.08	0.0215631	12	55230429	55231485
ENSOARG00020020396	ENSOARG00020020396	9.26e-05	9.89	0.0147587	18	59150522	59151653
INHBE	ENSOARG00020001392	1.2e-12	6.21	2.8e-09	3	173813591	173814888
TBCEL	ENSOARG00020018884	6.75e-05	-2.39	0.0116232	15	34474041	34519366
ENSOARG00020019092	ENSOARG00020019092	9.15e-05	4.21	0.0147587	20	29810788	29813695
ENSOARG00020020363	ENSOARG00020020363	4.7e-06	4.54	0.00134	18	59125881	59132254
SLC13A3	ENSOARG00020018839	2.84e-05	-2.64	0.005823	13	78621228	78707324
ENSOARG00020013076	ENSOARG00020013076	0.0004051	2.95	0.0497107	20	30571624	30573280
LAPTM5	ENSOARG00020013915	0.0002019	2.26	0.028007	2	252228649	252254542
KLB	ENSOARG00020023555	0.0002624	-2.31	0.0352397	6	64097276	64128352
ARG2	ENSOARG00020019519	4.04e-14	-43.55	1.48e-10	7	83006820	83046292
ENSOARG00020019761	ENSOARG00020019761	3.24e-05	2.14	0.006484	12	76976856	76989920
FASN	ENSOARG00020025689	4.61e-07	-4.03	0.0001938	11	12314763	12331251
CERS6	ENSOARG00020005930	1.51e-07	-3.72	8.13e-05	2	151688570	152030612
ENSOARG00020023458	ENSOARG00020023458	0.000157	4.68	0.022625	20	28683277	28686950
FCER1G	ENSOARG00020000169	0.0001686	2.25	0.0240298	1	119725089	119728294
CILK1	ENSOARG00020021095	2.53e-05	-2.86	0.005233	20	26839135	26865803
ENSOARG00020019476	ENSOARG00020019476	0.0003748	-2.43	0.0468913	15	79951573	80118922
JAML	ENSOARG00020008303	8.29e-06	3.81	0.001969	15	31702508	31731824
SLC22A7	ENSOARG00020021341	1.16e-10	3.81	1.41e-07	20	18601632	18607255
DND1	ENSOARG00020022668	0.0001782	-2.6	0.0252509	5	54159190	54161905
VNN1	ENSOARG00020019343	9.13e-07	3.53	0.0003601	8	64167197	64194342
SGK1	ENSOARG00020020794	0.0002577	-2.72	0.0347926	8	65605579	65715728
P2RX4	ENSOARG00020013935	6.16e-06	2.67	0.001564	17	62907833	62923961
HSD17B7	ENSOARG00020001382	4.96e-05	-3.2	0.009156	1	121565496	121595417
LURAP1L	ENSOARG00020012766	9.64e-05	-3.09	0.0150728	2	87625401	87672680
HEY1	ENSOARG00020016436	4.92e-06	-3.95	0.001371	9	61053557	61056075
ENSOARG00020023119	ENSOARG00020023119	0.0001472	2.74	0.0215738	20	28654538	28658135
ENSOARG00020003394	ENSOARG00020003394	4.03e-05	2.81	0.007778	18	32774598	32777595
ENSOARG00020006446	ENSOARG00020006446	1.38e-07	-96.39	7.67e-05	14	69147414	69153866
KLF10	ENSOARG00020020845	5.38e-06	2.81	0.001469	9	82600106	82605298
ENSOARG00020022450	ENSOARG00020022450	6.33e-05	2.94	0.0110471	20	27960313	28025250
ENSOARG00020021566	ENSOARG00020021566	1.69e-05	2.87	0.003699	11	49247120	49253625
INHBC	ENSOARG00020001401	1.69e-07	3.99	8.77e-05	3	173819422	173830096
PLA2G7	ENSOARG00020013182	6.08e-06	-5.93	0.001564	20	21594977	21627931
ENSOARG00020023962	ENSOARG00020023962	6.82e-05	2.67	0.0116576	14	51442414	51450537
COTL1	ENSOARG00020007806	0.0002892	2.61	0.0382723	14	11449701	11493333
KRT78	ENSOARG00020009441	0.000152	-5.64	0.0220272	3	143096075	143103592
PLIN2	ENSOARG00020021608	0.0001257	7.19	0.0188508	2	94829749	94844371
AQP3	ENSOARG00020009201	1.94e-08	11.72	1.35e-05	2	39748548	39753645
ENSOARG00020007897	ENSOARG00020007897	0.0003634	-5.93	0.0456877	1	91549074	91550612
IHH	ENSOARG00020009787	2.17e-08	6.49	1.47e-05	2	235820496	235825826
SLC13A5	ENSOARG00020012447	2.07e-07	5.8	0.0001041	11	38154994	38173883
LRRC23	ENSOARG00020023167	3.58e-06	4.24	0.001067	3	224318274	224324082
TMOD4	ENSOARG00020013556	0.0002924	3.42	0.0384527	1	106819406	106822800
Fgf21	ENSOARG00020018791	5.61e-17	24.71	3.59e-13	14	58833115	58834638
FRAT2	ENSOARG00020016463	0.0003144	3.65	0.0409298	22	21070517	21071210
ENSOARG00020017291	ENSOARG00020017291	7.04e-05	-15.26	0.0117996	15	71997846	71998200
INHBA	ENSOARG00020000159	5.45e-06	7.2	0.001471	4	86901645	86917893
ABHD1	ENSOARG00020001364	2.6e-07	9.5	0.0001189	3	35737200	35744295

## Sheet: Supplementary Table S3
ST3: Differentially expressed genes between AbMR-biased and U animals
Feature ID	Gene Names	P-value	Fold change	FDR p-value correction	Chromosome	Chromosome region start	Chromosome region end
ENSOARG00020009021	ENSOARG00020009021	1.53e-06	-47.2	0.00232	6	125116316	125168791
ENSOARG00020026073	ENSOARG00020026073	2.24e-06	-15.31	0.003025	21	26883273	26887994
APOA5	ENSOARG00020024755	9.57e-06	2.36	0.00868	15	30154282	30156247
FETUB	ENSOARG00020000580	3.9e-05	2.41	0.0238307	1	219061437	219076315
PTGR1	ENSOARG00020000127	4.5e-05	2.14	0.0254694	2	12266019	12296804
ENSOARG00020026078	ENSOARG00020026078	1.35e-05	-4.09	0.0108235	21	26895830	26906943
HOPX	ENSOARG00020019962	0.000109	-2.77	0.0499239	6	79159482	79168324
CYP1A2	ENSOARG00020023790	2.01e-05	2.24	0.0147044	18	31778659	31784019
COL18A1	ENSOARG00020007293	6.84e-05	2.13	0.035079	1	288558135	288649898
SDS	ENSOARG00020015481	2.71e-08	-10.02	0.0001736	17	70051295	70059799
STEAP4	ENSOARG00020001847	1.82e-05	-3.82	0.0137406	4	79375491	79381398
FTCD	ENSOARG00020008875	4.68e-05	2.55	0.0255144	1	289214277	289229031
PEMT	ENSOARG00020026234	1.35e-05	2.73	0.0108235	11	28495901	28531661
KHK	ENSOARG00020001333	1.35e-05	2.25	0.0108235	3	35703627	35716194
CYP51A1	ENSOARG00020014080	1.54e-06	-3.02	0.00232	4	11077672	11118797
GP1BA	ENSOARG00020025177	5.57e-08	-5.44	0.000279	11	36904441	36906316
TIMP3	ENSOARG00020019876	7.88e-06	-3.52	0.008084	3	189199622	189254705
ENSOARG00020000579	ENSOARG00020000579	2.09e-05	9.32	0.0149104	3	234015860	234020122
ENSOARG00020001244	ENSOARG00020001244	2.57e-06	3.04	0.003297	6	94599340	94656885
APOF	ENSOARG00020002637	2.53e-07	2.47	0.0007195	3	174842001	174843208
SHBG	ENSOARG00020011830	5.39e-05	2.02	0.0288008	11	36075240	36080260
ENSOARG00020017431	ENSOARG00020017431	3.38e-05	2.72	0.0222059	21	42141587	42273066
ENSOARG00020014594	ENSOARG00020014594	9.05e-05	2.18	0.0429647	1	291619531	291657767
CIDEB	ENSOARG00020008280	3.07e-06	2.31	0.003752	7	22181215	22183547
ENSOARG00020002685	ENSOARG00020002685	8.22e-05	-3.97	0.0413312	3	105972997	106027677
GCGR	ENSOARG00020025179	6.05e-07	2.58	0.00128	11	12041579	12049807
JAML	ENSOARG00020008303	4.01e-05	3.52	0.023919	15	31702508	31731824
ENSOARG00020016111	ENSOARG00020016111	1.65e-05	-4.35	0.0128478	15	45145687	45159437
NGEF	ENSOARG00020011081	9.2e-06	2.44	0.00868	1	8136312	8258234
CCN2	ENSOARG00020018720	1.97e-09	-7.92	1.69e-05	8	63376918	63379291
ENSOARG00020003101	ENSOARG00020003101	5.5e-06	2.7	0.00588	1	175060899	175076647
ENSOARG00020020520	ENSOARG00020020520	9.28e-07	2.71	0.0017	KZ319282.1	203109	227265
HMGCR	ENSOARG00020020760	2.27e-05	-3.03	0.0157479	7	7540523	7556967
FKBP5	ENSOARG00020022803	6.53e-08	-4.89	0.000279	20	11254528	11324058
RCN2	ENSOARG00020021343	4.37e-05	-4.62	0.0254549	18	30018083	30036441
RCAN1	ENSOARG00020005458	5.7e-11	5.69	7.74e-07	1	128990449	129001488
NR1I2	ENSOARG00020002112	4.62e-06	2.79	0.005157	1	202620925	202652809
IMPA2	ENSOARG00020023443	9.01e-05	2.61	0.0429647	23	48237900	48259229
ADAP2	ENSOARG00020012053	9.82e-06	-3.8	0.00868	11	45610261	45638661
VNN1	ENSOARG00020019343	5.57e-07	3.71	0.00128	8	64167197	64194342
SLC1A2	ENSOARG00020014083	3.29e-05	-4.07	0.0221827	15	70811960	71081554
CLDN15	ENSOARG00020024699	6.03e-11	4.66	7.74e-07	24	36149648	36154319
ENSOARG00020012558	ENSOARG00020012558	5.89e-05	3.86	0.0308442	20	37285531	37297210
GLYCTK	ENSOARG00020025825	1.52e-07	4.36	0.0005564	19	50556384	50562774
GLTPD2	ENSOARG00020024829	9.01e-06	3.03	0.00868	11	36793227	36794569
NOTUM	ENSOARG00020025412	1.93e-07	3.74	0.0006196	11	12168829	12175522
CCR3	ENSOARG00020025182	3.71e-05	-5.55	0.0231841	19	55087845	55121460
IGFBP1	ENSOARG00020002615	6.49e-07	12.54	0.00128	4	83710228	83714624
NR1I3	ENSOARG00020000298	1.02e-06	4.07	0.00175	1	119738036	119742624
GADD45G	ENSOARG00020004157	5e-07	7	0.00128	2	25866842	25868270
AFMID	ENSOARG00020018639	4.57e-05	4.2	0.0254694	11	9301332	9322268
ENSOARG00020003005	ENSOARG00020003005	3.35e-06	17.57	0.003909	3	7820926	7826094
ENSOARG00020004512	ENSOARG00020004512	2.07e-06	51.72	0.002946	4	98672567	98674016

## Sheet: Supplementary Table S4
ST4: Differentially expressed genes between CMR-biased animals and U animals
Feature ID	Gene Names	P-value	Fold change	FDR p-value correction	Chromosome	Chromosome region start	Chromosome region end
ENSOARG00020009021	ENSOARG00020009021	1.2e-06	-44.59	0.002198	6	125116316	125168791
HAMP	ENSOARG00020016558	2.992e-05	-3.47	0.021923	14	48703351	48704636
HSPA5	ENSOARG00020007714	1.125e-05	-3.26	0.0107822	3	11048225	11052188
HRG	ENSOARG00020000566	7.361e-05	2.37	0.037757	1	219041453	219049623
APOA5	ENSOARG00020024755	4.232e-05	2.72	0.0271333	15	30154282	30156247
ENSOARG00020020898	ENSOARG00020020898	1.819e-07	-3.54	0.0004241	20	26722326	26743437
MANF	ENSOARG00020026059	6.932e-06	-2.98	0.00773	19	51375047	51378742
ENSOARG00020026078	ENSOARG00020026078	2.917e-06	-4.19	0.004157	21	26895830	26906943
SERP1	ENSOARG00020004753	5.152e-05	-2.21	0.031094	1	258817844	258820240
GATM	ENSOARG00020009432	0.0001057	2.42	0.0475774	7	67307697	67322837
HOPX	ENSOARG00020019962	7.12e-10	-3.08	3.652e-06	6	79159482	79168324
ENSOARG00020022200	ENSOARG00020022200	7.252e-05	-2.43	0.037757	11	20226150	20265885
CRELD2	ENSOARG00020005750	1.683e-07	-4.13	0.0004241	3	240359507	240367139
COL18A1	ENSOARG00020007293	0.0001057	2.3	0.0475774	1	288558135	288649898
DNAJB9	ENSOARG00020003016	8.288e-05	-2.43	0.0416792	4	66214593	66218428
SDS	ENSOARG00020015481	9.673e-09	-13.06	4.135e-05	17	70051295	70059799
INSIG1	ENSOARG00020021923	6.441e-06	-2.47	0.007509	4	127265922	127277394
DNAJB11	ENSOARG00020000627	0.0001092	-2.64	0.0482712	1	219139083	219154237
BAG3	ENSOARG00020014869	3.285e-05	-2.41	0.023403	22	43074145	43097070
STEAP4	ENSOARG00020001847	1.508e-05	-3.74	0.0138176	4	79375491	79381398
ID3	ENSOARG00020013911	1.135e-05	-2.42	0.0107822	2	258829838	258831546
HYOU1	ENSOARG00020013161	1.058e-06	-5.21	0.002087	15	32444359	32454628
KHK	ENSOARG00020001333	6.673e-05	2.28	0.0356578	3	35703627	35716194
CYP51A1	ENSOARG00020014080	8.182e-08	-3.23	0.0002623	4	11077672	11118797
GMPPB	ENSOARG00020019131	8.711e-05	-3.08	0.0426203	19	52462938	52465197
TIMP3	ENSOARG00020019876	5.238e-05	-2.81	0.031094	3	189199622	189254705
CLDN4	ENSOARG00020021120	8.487e-06	2.68	0.00907	24	34191239	34192700
ENSOARG00020000579	ENSOARG00020000579	1.704e-07	7.42	0.0004241	3	234015860	234020122
ENSOARG00020001244	ENSOARG00020001244	1.282e-08	2.84	4.697e-05	6	94599340	94656885
APOF	ENSOARG00020002637	4.434e-05	2.22	0.0277391	3	174842001	174843208
GCGR	ENSOARG00020025179	9.963e-06	2.39	0.0102215	11	12041579	12049807
ACMSD	ENSOARG00020017792	4.068e-06	-3.36	0.005217	2	188350316	188411894
CCN2	ENSOARG00020018720	3.276e-10	-9.28	2.801e-06	8	63376918	63379291
ENSOARG00020003101	ENSOARG00020003101	0.0001052	2.72	0.0475774	1	175060899	175076647
ENSOARG00020020520	ENSOARG00020020520	3.486e-05	2.4	0.0238836	KZ319282.1	203109	227265
HAL	ENSOARG00020008798	5.584e-05	-3.29	0.0318279	3	177980883	178001728
TUBA1A	ENSOARG00020000988	6.588e-05	-2.88	0.0356578	3	146982008	146985877
HMGCR	ENSOARG00020020760	5.334e-05	-2.79	0.031094	7	7540523	7556967
FKBP5	ENSOARG00020022803	1.325e-06	-3.91	0.002266	20	11254528	11324058
RCN2	ENSOARG00020021343	2.748e-05	-4.86	0.0213596	18	30018083	30036441
RCAN1	ENSOARG00020005458	2.606e-14	4.97	3.342e-10	1	128990449	129001488
NR1I2	ENSOARG00020002112	6.874e-07	3.14	0.001469	1	202620925	202652809
DIO1	ENSOARG00020016828	1.925e-05	2.7	0.0164535	1	30027392	30046266
IMPA2	ENSOARG00020023443	2.362e-05	2.81	0.0195391	23	48237900	48259229
CDKN1A	ENSOARG00020023947	6.109e-05	-3.31	0.0340603	20	12236793	12238957
ADAP2	ENSOARG00020012053	2.897e-06	-4.14	0.004157	11	45610261	45638661
CDHR2	ENSOARG00020009765	3.923e-05	-4.17	0.0257984	5	38284826	38330753
VNN1	ENSOARG00020019343	1.665e-05	3.6	0.0147299	8	64167197	64194342
SLC1A2	ENSOARG00020014083	5.546e-06	-4.84	0.006773	15	70811960	71081554
CLDN15	ENSOARG00020024699	6.182e-10	4.01	3.652e-06	24	36149648	36154319
GLYCTK	ENSOARG00020025825	2.573e-05	3.37	0.0206229	19	50556384	50562774
IGFBP1	ENSOARG00020002615	3.34e-06	12.21	0.004509	4	83710228	83714624
NR1I3	ENSOARG00020000298	3.539e-05	3.24	0.0238836	1	119738036	119742624
Fgf21	ENSOARG00020018791	2.083e-06	9.49	0.00334	14	58833115	58834638
POPDC3	ENSOARG00020014545	0.0001049	3.32	0.0475774	8	35450208	35453000
ENSOARG00020003005	ENSOARG00020003005	2.905e-05	13.42	0.0219107	3	7820926	7826094
ENSOARG00020004512	ENSOARG00020004512	2.587e-25	75.25	6.634e-21	4	98672567	98674016
